# Supplementary material for: One-Pot Synthesis of Abietane-Type Hydroxamic Acids: Process Optimization and Mechanistic Insights
Source: Molecules. 2026 May 13;31(10):1637. doi: 10.3390/molecules31101637 (PMC13210091; doi:10.3390/molecules31101637)
Supplement: Supplementary file 1 [file molecules-31-01637-s001.zip]

Archive with 1 entries (1 files):
- molecules-4302922-supplementary.pdf
